# Supplementary material for: The Major Depressive Disorder Hierarchy: Rasch Analysis of 6 items of the Hamilton Depression Scale Covering the Continuum of Depressive Syndrome
Source: PLoS One. 2017 Jan 23;12(1):e0170000. doi: 10.1371/journal.pone.0170000 (PMC5256939; doi:10.1371/journal.pone.0170000)
Supplement: S1 Data — (XLSX) [file pone.0170000.s001.xlsx]

## Sheet: data
Codigo	HamD1Baixa	HamD2Baixa	HamD3Baixa	HamD4Baixa	HamD5Baixa	HamD6Baixa	HamD7Baixa	HamD8Baixa	HamD9Baixa	HamD10Baixa	HamD11Baixa	HamD12Baixa	HamD13Baixa	HamD14Baixa	HamD15Baixa	HamD16Baixa	HamD17Baixa
1	3	0	0	1	1	1	0	2	0	0	3	1	1	0	0	0	0
2	4	0	4	0	2	1	2	2	0	1	1	1	1	0	0	2	0
3	4	3	4	1	2	2	3	1	0	1	3	1	2	2	0	1	0
5	3	1	0	0	0	0	3	2	1	0	3	0	1	2	2	2	0
6	4	4	4	1	1	1	3	2	0	1	1	0	2	0	0	0	1
7	3	2	4	0	0	0	3	2	0	2	3	0	1	0	2	0	0
8	1	0	4	0	0	1	4	0	0	1	0	1	1	0	0	2	2
9	3	2	4	0	0	0	4	2	0	1	1	1	2	2	2	2	0
10	1	0	4	2	1	1	3	1	0	0	1	1	1	2	2	2	0
11	4	0	0	2	0	1	3	3	0	0	3	0	0	0	2	0	0
13	1	0	4	2	2	2	3	2	0	1	3	0	2	2	2	0	0
14	3	1	3	2	2	2	1	2	0	2	2	2	2	2	2	2	0
15	2	2	3	0	0	2	3	2	0	2	2	0	0	2	3	0	0
16	2	0	1	0	1	0	3	2	2	2	2	1	1	2	2	0	0
17	1	3	4	0	1	1	1	1	0	2	2	1	1	2	2	1	0
18	4	2	3	0	0	0	2	1	0	1	1	1	0	2	1	0	1
19	2	2	2	2	2	1	0	1	0	1	1	1	2	0	1	0	0
20	2	1	2	1	0	2	2	0	1	2	2	1	1	1	0	0	0
21	2	1	4	2	2	2	4	0	0	1	2	2	1	2	0	2	0
22	2	2	1	0	0	0	4	0	0	0	0	0	1	0	0	0	0
23	4	3	2	1	0	0	4	0	3	4	3	2	2	2	4	2	1
24	4	0	3	2	2	2	4	2	0	2	2	1	2	2	0	2	0
25	2	2	3	0	2	1	3	1	2	1	2	1	1	2	2	1	0
26	3	1	0	0	0	0	1	2	1	3	1	0	0	0	2	0	0
28	3	1	3	1	1	0	4	0	1	1	1	1	0	2	0	1	1
29	2	1	0	1	1	1	3	0	0	0	0	0	1	2	1	1	0
30	1	0	2	0	0	0	2	1	1	1	1	1	1	0	0	1	0
31	2	1	4	2	0	0	4	1	1	1	2	0	1	0	0	0	1
32	4	3	4	2	0	1	4	1	1	3	1	1	1	2	0	0	0
33	4	2	3	0	1	1	4	2	0	1	2	0	2	2	0	0	0
35	0	0	2	1	0	0	4	2	1	1	0	0	0	1	0	0	0
36	4	2	3	2	1	2	3	1	1	1	0	1	2	2	0	0	0
37	4	0	0	2	2	2	4	2	0	0	1	0	2	2	0	0	0
38	3	4	3	2	2	0	4	2	0	1	1	1	1	0	0	1	1
39	1	2	4	0	0	0	2	0	1	2	1	1	1	0	0	0	0
40	4	1	2	2	2	2	4	1	1	1	2	1	2	2	0	2	0
41	2	0	4	2	2	2	3	1	1	2	2	0	1	0	0	0	0
42	4	2	0	1	2	1	4	3	0	1	2	1	2	2	0	0	0
43	2	2	2	2	1	1	4	1	0	2	2	0	2	2	1	0	0
44	2	0	2	2	1	1	2	1	0	2	3	0	1	1	2	0	0
45	1	0	3	0	1	1	2	1	0	1	2	0	1	1	2	2	0
46	4	2	3	2	2	3	1	1	1	2	0	2	2	0	0	0	0
47	2	4	3	2	2	1	2	2	1	2	1	2	2	2	0	1	0
48	1	2	4	2	2	0	2	0	1	2	3	1	2	0	0	2	0
49	4	2	2	2	2	2	4	3	1	4	2	2	1	2	0	2	0
50	1	3	0	0	0	0	2	1	1	2	1	2	1	2	2	2	0
51	1	2	3	2	1	2	2	0	1	1	3	0	1	2	2	1	1
52	3	2	4	2	2	1	0	1	0	2	3	2	1	1	3	1	0
53	3	1	3	1	0	0	3	2	0	1	2	1	1	2	2	1	0
54	1	0	4	2	1	2	2	1	1	2	0	0	2	2	2	0	0
55	3	2	2	0	1	1	4	1	1	1	2	1	1	2	2	0	0
56	3	2	4	0	0	0	4	1	1	3	2	0	1	1	2	0	0
57	1	2	0	0	0	0	4	0	0	0	1	1	1	0	2	0	0
58	2	0	2	2	2	2	4	1	0	0	0	1	2	2	0	2	0
59	2	0	4	0	1	2	2	0	0	2	1	0	0	0	0	0	1
60	4	0	4	0	0	4	3	0	3	2	1	1	1	2	1	3	0
61	1	0	3	0	0	2	2	3	1	0	0	1	1	1	0	1	0
62	4	2	4	2	2	2	4	1	1	3	2	1	2	2	0	0	0
63	3	3	4	1	1	2	4	2	1	1	1	0	1	2	0	0	0
64	4	3	3	2	2	0	4	4	2	1	1	1	1	1	2	0	0
65	3	1	2	0	0	0	2	2	0	2	2	1	1	1	2	2	0
66	3	4	2	0	0	0	3	1	2	2	2	0	1	1	4	0	0
68	3	0	0	2	1	0	3	2	0	1	2	0	1	1	2	0	0
69	4	4	4	0	0	0	4	2	0	1	0	2	1	0	0	2	0
70	2	2	4	2	2	1	4	0	3	3	4	1	1	2	2	2	0
71	2	2	0	0	1	1	1	2	0	0	0	1	0	2	0	2	0
72	2	1	2	2	2	2	0	1	0	1	0	1	1	0	0	2	0
73	4	2	4	2	2	2	0	2	0	0	0	2	2	2	0	2	0
74	4	2	2	2	2	2	4	1	0	1	2	1	1	2	2	2	0
75	1	1	4	2	1	0	2	0	1	1	1	1	1	2	1	2	0
76	2	2	3	2	0	0	3	0	2	2	1	1	1	0	0	0	0
77	4	3	3	1	0	2	4	2	0	0	0	2	2	2	0	2	0
78	4	3	4	2	2	2	4	2	0	2	2	1	1	2	3	0	0
80	1	1	2	1	2	2	3	0	1	1	2	1	1	2	4	2	1
81	2	1	4	2	2	2	4	0	0	1	0	1	1	2	1	1	0
82	4	3	4	2	2	2	4	2	0	0	0	0	0	0	0	3	0
83	4	2	4	0	0	0	4	2	0	3	2	2	1	0	2	0	0
84	4	2	2	2	2	2	4	2	0	1	1	2	0	2	0	1	0
85	4	2	0	2	2	2	4	1	0	0	0	2	0	2	0	2	0
86	1	1	3	0	0	2	1	0	1	1	0	0	0	0	2	0	0
88	3	2	2	0	0	0	4	1	1	1	0	0	1	0	0	0	0
89	2	1	0	0	0	0	4	0	0	1	1	2	1	2	1	2	0
90	2	0	2	0	1	1	3	1	0	1	1	1	1	2	0	1	0
91	4	2	0	2	2	1	4	2	0	1	1	1	1	2	0	0	2
92	2	2	3	2	2	2	4	2	2	1	2	0	2	2	0	0	0
93	4	2	3	2	2	2	3	1	0	1	2	0	1	0	2	0	0
94	4	3	4	2	2	2	4	2	1	2	1	2	1	2	2	1	0
95	2	2	4	1	1	1	3	2	1	2	3	1	1	0	1	2	0
96	1	1	0	0	0	0	4	3	0	1	0	0	0	0	0	0	0
97	4	3	2	2	2	2	4	1	0	1	2	1	1	1	3	2	0
98	4	3	4	2	2	2	4	1	2	4	2	2	1	1	2	2	0
99	4	4	3	1	1	0	4	2	0	4	2	2	2	2	4	2	0
100	1	0	4	0	0	0	1	0	1	0	0	1	0	2	0	2	1
101	2	2	3	2	0	1	3	1	1	2	1	0	1	2	2	2	0
102	4	1	3	2	2	2	4	1	2	4	2	2	2	2	1	2	0
103	2	0	3	2	0	0	2	1	0	3	2	0	1	0	2	1	0
104	0	0	0	0	0	0	0	0	4	3	2	0	0	2	1	0	0
105	3	0	4	2	1	2	2	1	1	1	1	1	0	0	0	0	1
106	1	0	0	1	1	0	0	2	0	0	1	1	0	0	0	1	0
107	3	2	3	2	2	2	2	1	0	1	0	0	0	0	2	0	0
108	4	3	2	2	2	1	4	1	0	1	2	1	2	2	2	0	0
109	1	2	2	1	1	1	4	0	3	3	0	1	2	2	3	1	1
110	1	0	3	2	2	0	3	0	0	0	2	0	2	2	0	2	0
111	4	3	3	1	2	1	4	1	1	4	2	2	1	2	0	2	0
112	4	4	4	2	2	2	4	2	0	0	1	0	1	1	2	1	0
113	1	0	3	2	2	0	4	3	3	1	1	0	1	0	2	0	0
114	1	0	4	2	2	2	3	2	0	0	0	0	0	0	1	0	0
115	3	2	3	2	2	2	2	0	1	2	3	2	2	2	0	2	0
117	3	4	4	0	1	0	4	3	0	1	0	0	0	0	2	0	0
118	0	0	0	0	0	0	4	0	0	0	1	1	1	1	3	2	2
119	3	2	4	1	1	1	3	1	1	1	2	1	1	0	1	1	0
120	2	0	3	1	0	1	2	1	0	1	1	0	1	0	1	0	0
121	2	0	4	2	2	2	4	1	0	1	1	1	2	1	2	2	0
122	3	2	2	1	1	1	2	0	0	1	3	1	0	1	2	2	0
123	2	2	4	2	2	2	3	0	2	2	2	1	1	2	0	2	0
124	2	0	3	2	2	1	4	0	0	1	2	2	1	1	2	2	1
125	2	0	1	1	0	0	2	0	2	2	2	1	1	1	3	2	0
126	2	1	3	2	2	2	4	0	1	1	2	0	2	2	3	0	0
127	4	2	4	2	0	2	4	2	0	1	3	0	1	0	2	0	0
128	1	1	0	0	0	0	4	0	2	1	0	0	0	0	0	0	2
129	3	1	4	2	0	0	2	1	0	1	1	0	2	0	2	0	0
131	4	2	2	2	1	0	3	2	1	1	2	0	1	2	0	0	0
132	4	2	1	2	2	0	4	3	0	0	0	0	0	0	0	0	0
133	1	0	0	1	1	1	2	1	0	1	0	0	0	0	1	0	0
134	3	0	0	1	0	0	0	2	2	1	0	0	0	0	0	0	1
135	2	1	0	2	2	2	0	1	0	1	0	0	0	0	1	2	0
136	4	3	4	0	0	0	4	2	0	1	2	2	2	2	0	2	0
137	4	0	3	2	2	2	4	1	1	2	3	2	1	2	3	2	0
138	3	2	3	1	2	1	3	0	1	1	1	0	2	2	2	0	0
139	4	0	4	0	0	0	4	2	0	1	1	0	1	2	2	0	2
140	4	3	3	2	2	2	4	2	0	4	3	2	2	3	2	2	0
141	1	0	4	0	2	1	3	0	1	1	1	0	0	2	3	0	0
143	3	2	4	2	2	1	4	1	0	2	1	1	0	1	0	1	0
144	4	1	4	2	2	2	3	2	0	2	1	1	1	0	0	0	0
145	2	1	0	2	0	2	4	2	1	2	2	0	1	1	1	0	0
146	2	1	1	1	1	1	1	0	0	0	0	0	0	0	0	0	0
147	4	2	2	0	0	0	4	2	0	1	1	2	1	2	0	2	0
148	3	0	3	2	2	2	4	1	1	3	1	2	1	2	2	1	0
149	4	0	3	1	2	1	4	3	0	1	2	2	2	2	1	3	0
150	2	2	3	2	1	1	2	0	1	2	2	1	1	2	1	2	0
151	2	0	2	2	2	2	3	1	0	2	3	1	2	2	1	2	0
152	3	2	3	0	0	0	2	2	0	1	1	0	0	1	2	0	0
153	4	2	4	2	2	2	4	1	1	1	1	0	1	2	0	0	0
154	3	2	3	1	1	0	1	0	0	0	2	0	0	0	0	0	0
155	0	1	0	1	0	0	0	2	1	3	1	1	1	2	0	1	1
156	2	1	3	2	2	0	3	0	0	2	3	1	1	2	2	2	0
157	2	1	1	1	1	0	2	2	1	1	0	1	0	0	0	1	0
158	1	0	1	0	2	2	0	0	0	0	0	0	0	1	0	2	0
159	4	2	2	2	2	2	4	1	0	2	1	2	2	2	2	2	0
160	3	0	2	2	2	2	2	0	0	1	2	1	2	2	2	0	0
161	4	0	4	2	2	1	4	2	0	0	1	2	0	1	0	1	0
162	2	1	1	2	2	2	3	0	0	1	0	2	1	1	2	2	0
163	1	1	0	0	0	0	0	2	2	1	2	1	1	1	2	2	0
164	2	1	0	1	0	0	4	0	0	0	2	0	0	1	2	2	0
165	3	0	3	2	1	0	4	1	0	1	2	1	1	1	1	2	0
166	4	2	4	2	2	2	3	0	1	1	2	1	0	1	3	2	0
167	3	1	4	2	0	1	3	1	0	1	0	1	1	0	0	1	0
168	1	2	0	2	2	1	2	1	0	1	0	0	1	0	0	0	0
169	4	2	0	1	1	0	3	1	0	2	2	1	0	2	2	1	0
170	3	3	3	2	2	0	4	2	1	2	1	1	1	2	2	2	0
171	2	1	4	2	0	0	3	2	0	0	2	1	1	0	1	0	0
172	2	2	4	2	2	2	3	2	0	1	0	1	2	1	2	1	0
173	2	4	4	2	1	1	1	0	2	2	3	2	2	0	2	2	0
174	1	3	2	0	0	2	4	0	2	1	2	1	1	0	2	1	0
175	1	3	2	2	2	2	4	1	2	2	0	2	2	2	3	2	2
176	4	1	4	1	0	0	4	0	1	1	2	2	2	2	3	0	0
177	4	2	4	1	0	1	2	1	1	1	0	0	1	0	0	0	0
178	1	1	1	1	0	0	0	0	0	0	0	0	0	0	0	0	0
179	4	1	4	2	2	2	3	1	1	3	2	1	2	2	2	0	0
180	4	2	4	2	2	2	4	1	1	1	2	2	2	2	1	0	0
181	2	2	3	2	2	2	4	0	1	3	2	1	2	2	2	0	0
182	4	2	4	2	2	2	4	0	1	2	0	1	2	2	1	0	0
183	1	0	0	0	0	0	4	0	1	0	0	2	0	0	0	2	2
184	1	0	0	2	2	2	3	0	2	3	3	2	2	1	1	2	0
185	2	0	4	1	1	0	3	2	2	1	1	1	1	2	2	2	0
186	4	2	2	2	1	0	4	1	0	3	0	1	2	2	0	0	0
187	1	2	3	2	2	2	2	0	0	1	1	1	1	2	2	2	0
188	4	2	1	2	2	1	3	2	2	4	2	1	2	2	2	2	0
189	1	0	3	2	1	1	3	1	0	1	1	0	1	1	0	0	0
190	1	1	0	0	0	0	2	0	1	1	1	1	2	0	1	1	0
191	3	2	4	2	0	2	2	0	0	2	0	2	1	1	0	2	0
192	4	3	3	2	2	2	3	1	1	2	2	1	1	1	3	3	0
193	2	2	2	1	1	2	3	1	0	1	1	0	0	0	0	2	0
194	4	3	4	2	2	2	4	2	0	1	2	1	1	2	0	0	0
195	4	1	3	2	0	2	3	0	1	1	2	2	1	2	1	0	0
196	4	2	3	2	2	2	4	2	3	2	2	0	2	2	1	0	0
197	4	3	0	1	0	0	3	2	1	2	1	0	2	2	3	0	0
198	1	0	0	0	0	0	4	1	1	1	0	0	1	0	1	0	0
199	2	2	2	2	2	2	3	2	2	2	3	1	1	2	2	0	0
200	4	4	4	2	2	2	3	2	0	2	2	1	1	2	0	0	0
201	2	3	4	1	0	2	2	0	0	0	0	1	0	2	0	4	0
202	1	2	0	0	0	0	4	0	1	2	1	0	1	0	0	0	2
203	2	1	4	2	2	1	3	0	0	1	2	1	1	0	1	0	0
204	4	0	4	2	2	2	4	1	0	1	1	0	1	2	1	0	0
205	4	2	3	0	1	1	4	2	0	0	1	1	2	1	2	0	0
206	2	2	3	2	0	0	0	0	1	1	3	1	1	1	1	2	0
207	4	2	1	2	1	0	4	2	0	2	1	1	1	2	2	0	1
208	4	0	4	2	2	2	4	0	0	1	2	1	2	2	0	0	0
209	4	0	3	2	2	2	4	1	1	1	1	2	2	2	0	0	0
210	3	2	2	2	0	0	1	0	0	2	2	0	1	2	3	0	0
211	2	2	0	2	0	0	3	0	0	2	1	0	2	0	2	0	0
212	1	0	0	0	0	1	2	2	3	0	0	0	0	0	0	0	0
213	3	0	0	2	0	1	3	1	0	2	1	1	1	0	2	0	0
215	3	2	3	2	0	2	2	1	0	2	2	0	1	2	1	2	0
216	1	2	3	0	2	2	3	1	1	2	2	0	2	2	0	0	0
217	1	0	3	0	1	2	3	0	1	1	0	1	1	2	0	1	0
218	1	2	3	0	2	2	3	1	1	2	2	0	2	2	0	0	0
219	4	2	3	2	2	2	4	2	0	0	0	0	2	2	0	0	0
220	1	3	1	0	1	1	2	1	1	0	1	1	1	1	1	0	0
221	3	2	3	2	2	2	3	0	2	0	0	1	1	0	0	2	0
222	4	0	4	0	0	0	4	3	0	0	0	2	0	0	0	2	0
223	4	1	2	2	1	0	2	0	2	3	1	1	1	1	0	2	0
224	4	2	3	2	2	2	3	0	0	2	1	0	1	2	2	0	0
225	4	3	3	2	2	1	2	0	2	3	3	1	2	0	3	1	0
226	4	2	3	2	1	1	3	3	1	1	2	1	1	2	1	0	1
227	1	1	4	1	0	0	2	1	0	0	0	0	0	0	0	2	0
228	2	2	1	2	1	0	3	0	0	1	2	0	1	2	2	0	0
229	1	3	2	2	1	1	4	1	0	1	1	1	1	1	1	0	0
230	4	3	3	2	2	1	3	1	2	3	2	1	1	1	2	1	0
231	4	2	3	1	2	2	3	1	0	2	1	0	1	2	0	0	0
232	4	1	3	1	1	0	3	2	2	2	2	1	1	0	0	1	1
233	1	1	4	0	0	0	4	1	0	0	0	0	0	0	3	0	1
234	4	3	3	2	2	2	4	1	2	3	2	2	2	2	0	2	0
235	3	3	4	2	0	0	3	1	0	1	2	1	1	2	1	2	0
236	2	1	1	2	2	2	4	0	1	0	0	0	1	2	3	2	0
237	2	2	2	0	1	1	3	0	1	2	2	1	2	2	2	1	0
238	2	0	2	1	1	1	1	0	2	3	2	1	1	1	0	1	0
239	1	0	2	0	0	0	4	2	1	2	0	0	0	1	0	0	0
240	3	2	3	2	2	2	4	1	0	1	2	1	2	0	2	0	0
241	4	3	4	0	0	2	4	1	0	2	1	0	0	1	0	0	1
242	4	0	4	0	2	2	4	1	1	1	2	1	1	2	0	2	0
243	4	2	3	2	1	2	4	1	1	2	2	1	1	2	2	0	0
244	4	1	4	0	0	0	3	2	0	2	2	0	0	2	0	0	1
245	3	2	4	2	2	2	4	2	3	1	1	0	0	1	0	0	0
246	4	4	3	2	2	0	3	0	0	2	2	0	1	2	0	0	0
247	3	1	0	2	2	1	2	1	0	1	2	1	1	0	0	0	1
248	0	1	1	2	2	2	4	1	0	0	0	0	0	0	0	0	1
249	4	1	3	2	2	2	4	2	1	3	1	1	2	1	2	0	0
250	4	0	4	1	2	2	4	2	0	0	0	1	1	2	0	0	0
251	1	2	2	0	0	0	4	0	1	2	2	1	1	0	0	1	0
252	1	3	2	2	2	1	4	1	0	1	0	0	1	1	0	0	0
253	1	2	4	2	0	0	2	0	0	1	0	0	0	1	0	0	2
254	3	1	0	2	0	0	4	2	3	3	0	0	1	1	2	0	1
255	1	0	0	2	0	0	4	2	0	2	1	1	0	2	2	0	0
256	3	2	3	1	0	0	3	0	1	2	1	2	1	1	0	2	2
257	4	0	3	2	2	2	4	2	3	4	2	2	2	2	3	2	0
258	3	2	4	2	2	2	4	0	0	0	0	0	1	2	0	0	0
259	4	0	3	0	0	0	4	2	0	2	0	0	1	2	0	0	0
260	3	1	3	1	1	0	4	2	0	2	2	1	1	1	2	0	1
261	2	0	3	2	2	2	3	1	1	2	1	1	1	2	1	0	0
262	3	0	0	1	1	1	4	0	0	1	0	2	1	2	2	1	0
263	2	0	1	0	0	0	2	0	3	1	2	0	0	0	1	0	0
264	3	0	3	2	2	0	4	1	1	3	2	0	0	0	3	0	0
266	4	0	3	0	0	0	4	2	0	2	1	1	2	0	0	1	0
267	4	2	1	2	999	2	4	3	0	1	0	2	1	2	0	1	1
268	3	2	4	2	2	2	4	0	3	2	0	0	0	0	0	0	0
269	3	2	3	2	2	2	3	2	0	2	0	1	2	2	0	0	0
270	2	1	1	0	0	0	3	1	0	2	0	1	0	2	0	1	0
271	2	2	1	0	1	0	3	2	0	0	2	0	0	0	0	1	1
272	4	2	4	2	2	2	3	1	1	3	2	1	1	2	2	0	0
273	0	0	0	0	0	0	0	0	0	0	0	0	0	1	0	0	0
274	1	2	0	0	0	0	4	0	0	2	2	1	1	2	2	0	0
275	3	3	3	1	1	0	2	0	1	2	1	0	0	1	0	0	1
276	3	1	1	2	1	0	4	2	0	2	1	2	0	1	0	1	1
277	3	4	3	0	0	0	4	2	0	4	3	1	0	0	0	1	0
278	1	0	0	0	0	0	2	1	1	1	0	0	1	0	0	0	1
279	3	2	2	2	1	2	4	1	0	1	1	1	2	2	0	2	0
280	1	0	0	0	0	0	1	1	0	4	1	1	0	0	4	0	0
281	1	0	4	0	0	0	3	0	0	0	1	1	1	0	0	0	1
282	2	1	4	1	2	0	3	2	0	1	2	1	0	1	1	1	1
283	4	4	3	2	0	0	4	1	0	2	2	1	0	2	2	0	0
284	4	0	3	2	1	0	3	2	1	2	2	2	2	2	2	1	1
285	3	2	4	2	0	0	4	0	0	2	2	0	1	2	0	0	1
286	4	2	3	0	0	0	4	2	1	2	2	2	1	2	0	1	0
287	3	1	4	1	1	1	3	0	1	1	2	1	0	0	0	2	1
288	3	0	4	0	2	2	3	1	0	2	3	1	1	2	1	0	0
289	2	0	0	0	0	0	0	1	3	2	2	0	0	1	0	0	0
290	4	4	0	0	0	0	4	3	1	4	2	2	2	2	0	0	2
291	3	2	1	2	1	2	4	2	0	2	2	1	2	2	2	0	0
292	1	2	4	0	1	2	3	0	0	1	3	0	2	2	0	1	0
293	2	2	4	1	1	1	3	1	0	2	2	1	2	2	1	0	0
294	1	1	4	1	1	2	2	0	0	2	2	0	2	0	0	0	2
295	1	0	1	1	1	2	2	0	1	0	0	0	0	0	0	0	1
296	4	2	2	0	0	0	4	2	1	1	2	2	0	2	0	0	0
297	2	2	2	1	0	2	3	1	0	1	2	1	1	2	1	3	0
298	1	0	0	0	0	0	0	1	0	0	0	0	0	1	0	0	1
299	2	1	0	2	2	0	3	0	2	2	2	0	1	0	0	0	0
300	2	2	2	1	2	2	4	0	0	2	3	1	2	2	2	0	0
301	2	2	3	2	2	2	3	1	0	2	2	0	2	2	2	0	0
302	4	1	3	2	2	2	4	0	3	1	0	0	0	0	0	0	0
303	1	2	4	2	1	1	2	1	1	1	1	1	1	0	0	0	0
